# Supplementary material for: Effects of GS3 Editing in japonica Rice ‘Nipponbare’ on Grain Morphology, Yield Components, and Response to Heat Stress at the Reproductive Stage
Source: Plants (Basel). 2025 Sep 18;14(18):2897. doi: 10.3390/plants14182897 (PMC12473382; doi:10.3390/plants14182897)
Supplement: Supplementary file 1 [file plants-14-02897-s001.zip]

Archive with 1 entries (1 files):
- plants-3830458-supplementary.pdf
